# Supplementary material for: Prevalence and penetrance of pathogenic and likely pathogenic LDLR and APOB gene variants linked to familial hypercholesterolemia and increased risk of ischemic heart disease
Source: Front Genet. 2025 Aug 25;16:1589014. doi: 10.3389/fgene.2025.1589014 (PMC12414777; doi:10.3389/fgene.2025.1589014)
Supplement: Supplementary file 1 [file Table2.xlsx]

## Sheet: Table S2
Table S2. The full list of selected variants in genes LDLR and APOB
#Chr	Start	End	Alt	Ref	HGVS classification	avsnp150	Ref.Gene	Func.refGene	ExonicFunc.refGene	AAChange.refGene	GeneDetail.refGene	AAChange.refGene.1	Int_sig	InterVar: InterVar and Evidence	CLINSIG	CLNALLELEID	CLNDISDB	CLNDN	CLNREVSTAT	clinvar: Clinvar	gnomAD_genome_ALL	gnomAD_genome_AFR	gnomAD_genome_AMR	gnomAD_genome_ASJ	gnomAD_genome_EAS	gnomAD_genome_FIN	gnomAD_genome_NFE	gnomAD_genome_OTH	Freq_gnomAD_genome_POPs	esp6500siv2_all	1000g2015aug_all	SIFT_score	SIFT_converted_rankscore	SIFT_pred	SIFT4G_score	SIFT4G_converted_rankscore	SIFT4G_pred	Polyphen2_HDIV_score	Polyphen2_HDIV_rankscore	Polyphen2_HDIV_pred	Polyphen2_HVAR_score	Polyphen2_HVAR_rankscore	Polyphen2_HVAR_pred	LRT_score	LRT_converted_rankscore	LRT_pred	MutationTaster_score	MutationTaster_converted_rankscore	MutationTaster_pred
19	11100236	11100236	G	C	19-11100236-C-G; NC_000019.10:g.11100236C>G	rs2228671	LDLR	exonic	nonsynonymous SNV	LDLR:NM_000527:exon2:c.C81G:p.C27W,LDLR:NM_001195798:exon2:c.C81G:p.C27W,LDLR:NM_001195799:exon2:c.C81G:p.C27W,LDLR:NM_001195800:exon2:c.C81G:p.C27W,LDLR:NM_001195803:exon2:c.C81G:p.C27W	.	LDLR:NM_000527:exon2:c.C81G:p.C27W,LDLR:NM_001195798:exon2:c.C81G:p.C27W,LDLR:NM_001195799:exon2:c.C81G:p.C27W,LDLR:NM_001195800:exon2:c.C81G:p.C27W,LDLR:NM_001195803:exon2:c.C81G:p.C27W	Likely pathogenic	InterVar: Likely pathogenic PVS1=0 PS=[0, 0, 0, 0, 0] PM=[1, 1, 0, 0, 0, 0, 0] PP=[0, 1, 0, 0, 1, 0] BA1=0 BS=[0, 0, 0, 0, 0] BP=[1, 0, 0, 0, 0, 0, 0, 0]	Pathogenic	228117	MedGen:CN230736|MedGen:CN517202|MONDO:MONDO:0005439,MedGen:C0020445,OMIM:PS143890|.|MONDO:MONDO:0007750,MedGen:C0745103,OMIM:143890,Orphanet:391665	Cardiovascular_phenotype|not_provided|Familial_hypercholesterolemia|See_cases|Hypercholesterolemia,_familial,_1	reviewed_by_expert_panel	clinvar: Pathogenic	.	.	.	.	.	.	.	.	AFR:.,AMR:.,EAS:.,FIN:.,NFE:.,OTH:.,ASJ:.	.	.	0.001	0.913	D	0.001	0.834	D	1.0	0.906	D	0.999	0.924	D	0.000	0.629	D	1	0.810	D
19	11100340	11100340	T	C	19-11100340-C-T; NC_000019.10:g.11100340C>T	rs376207800	LDLR	exonic	nonsynonymous SNV	LDLR:NM_000527:exon2:c.C185T:p.T62M,LDLR:NM_001195798:exon2:c.C185T:p.T62M,LDLR:NM_001195799:exon2:c.C185T:p.T62M,LDLR:NM_001195800:exon2:c.C185T:p.T62M,LDLR:NM_001195803:exon2:c.C185T:p.T62M	.	LDLR:NM_000527:exon2:c.C185T:p.T62M,LDLR:NM_001195798:exon2:c.C185T:p.T62M,LDLR:NM_001195799:exon2:c.C185T:p.T62M,LDLR:NM_001195800:exon2:c.C185T:p.T62M,LDLR:NM_001195803:exon2:c.C185T:p.T62M	Likely pathogenic	InterVar: Likely pathogenic PVS1=0 PS=[0, 0, 0, 0, 0] PM=[1, 0, 0, 0, 1, 0, 0] PP=[0, 1, 1, 0, 0, 0] BA1=0 BS=[0, 0, 0, 0, 0] BP=[1, 0, 0, 0, 0, 0, 0, 0]	Uncertain_significance	171196	MedGen:CN230736|MONDO:MONDO:0005439,MedGen:C0020445,OMIM:PS143890|MedGen:CN169374|MedGen:CN517202|MONDO:MONDO:0007750,MedGen:C0745103,OMIM:143890,Orphanet:391665|Human_Phenotype_Ontology:HP:0003124,Human_Phenotype_Ontology:HP:0008154,Human_Phenotype_Ontology:HP:0008173,Human_Phenotype_Ontology:HP:0008359,MeSH:D006937,MedGen:C0020443	Cardiovascular_phenotype|Familial_hypercholesterolemia|not_specified|not_provided|Hypercholesterolemia,_familial,_1|Hypercholesterolemia	reviewed_by_expert_panel	clinvar: Uncertain_significance	3.23e-05	0	0	0	0	0	6.665e-05	0	AFR:0,AMR:0,EAS:0,FIN:0,NFE:6.665e-05,OTH:0,ASJ:0	0.0002	0.000199681	0.038	0.440	D	0.046	0.610	D	1.0	0.906	D	0.998	0.886	D	0.000	0.629	D	1.000	0.810	D
19	11105276	11105276	T	C	19-11105276-C-T; NC_000019.10:g.11105276C>T	rs879254498	LDLR	exonic	nonsynonymous SNV	LDLR:NM_001195799:exon3:c.C247T:p.R83W,LDLR:NM_000527:exon4:c.C370T:p.R124W,LDLR:NM_001195798:exon4:c.C370T:p.R124W	.	LDLR:NM_001195799:exon3:c.C247T:p.R83W,LDLR:NM_000527:exon4:c.C370T:p.R124W,LDLR:NM_001195798:exon4:c.C370T:p.R124W	Likely pathogenic	InterVar: Likely pathogenic PVS1=0 PS=[0, 0, 0, 0, 0] PM=[1, 1, 0, 0, 0, 0, 0] PP=[0, 1, 1, 0, 0, 0] BA1=0 BS=[0, 0, 0, 0, 0] BP=[1, 0, 0, 0, 0, 0, 0, 0]	Conflicting_interpretations_of_pathogenicity	245523	MONDO:MONDO:0007750,MedGen:C0745103,OMIM:143890,Orphanet:391665|MedGen:CN169374|MONDO:MONDO:0005439,MedGen:C0020445,OMIM:PS143890	Hypercholesterolemia,_familial,_1|not_specified|Familial_hypercholesterolemia	criteria_provided,_conflicting_interpretations	clinvar: Conflicting_interpretations_of_pathogenicity	.	.	.	.	.	.	.	.	AFR:.,AMR:.,EAS:.,FIN:.,NFE:.,OTH:.,ASJ:.	.	.	0.015	0.614	D	0.017	0.616	D	0.964	0.559	D	0.818	0.590	P	0.947	0.083	N	1	0.229	N
19	11105436	11105436	T	C	19-11105436-C-T; NC_000019.10:g.11105436C>T	rs121908026	LDLR	exonic	nonsynonymous SNV	LDLR:NM_001195799:exon3:c.C407T:p.S136L,LDLR:NM_000527:exon4:c.C530T:p.S177L,LDLR:NM_001195798:exon4:c.C530T:p.S177L	.	LDLR:NM_001195799:exon3:c.C407T:p.S136L,LDLR:NM_000527:exon4:c.C530T:p.S177L,LDLR:NM_001195798:exon4:c.C530T:p.S177L	Likely pathogenic	InterVar: Likely pathogenic PVS1=0 PS=[0, 0, 0, 0, 0] PM=[1, 1, 0, 0, 0, 0, 0] PP=[0, 1, 1, 0, 1, 0] BA1=0 BS=[0, 0, 0, 0, 0] BP=[1, 0, 0, 0, 0, 0, 0, 0]	Pathogenic	18725	MONDO:MONDO:0018328,MedGen:C0342881,Orphanet:391665|MedGen:CN230736|MONDO:MONDO:0005439,MedGen:C0020445,OMIM:PS143890|MedGen:CN517202|MONDO:MONDO:0007750,MedGen:C0745103,OMIM:143890,Orphanet:391665	Homozygous_familial_hypercholesterolemia|Cardiovascular_phenotype|Familial_hypercholesterolemia|not_provided|Hypercholesterolemia,_familial,_1	reviewed_by_expert_panel	clinvar: Pathogenic	.	.	.	.	.	.	.	.	AFR:.,AMR:.,EAS:.,FIN:.,NFE:.,OTH:.,ASJ:.	.	.	0.001	0.785	D	0.001	0.834	D	1.0	0.906	D	1.0	0.974	D	0.000	0.513	D	1	0.810	D
19	11105516	11105516	C	T	19-11105516-T-C; NC_000019.10:g.11105516T>C	.	LDLR	exonic	nonsynonymous SNV	LDLR:NM_001195799:exon3:c.T487C:p.C163R,LDLR:NM_000527:exon4:c.T610C:p.C204R,LDLR:NM_001195798:exon4:c.T610C:p.C204R	.	LDLR:NM_001195799:exon3:c.T487C:p.C163R,LDLR:NM_000527:exon4:c.T610C:p.C204R,LDLR:NM_001195798:exon4:c.T610C:p.C204R	Likely pathogenic	InterVar: Likely pathogenic PVS1=0 PS=[0, 0, 0, 0, 0] PM=[1, 1, 0, 0, 1, 0, 0] PP=[0, 1, 1, 0, 1, 0] BA1=0 BS=[0, 0, 0, 0, 0] BP=[1, 0, 0, 0, 0, 0, 0, 0]	Pathogenic/Likely_pathogenic	1411051	MedGen:CN230736|MONDO:MONDO:0005439,MedGen:C0020445,OMIM:PS143890	Cardiovascular_phenotype|Familial_hypercholesterolemia	criteria_provided,_multiple_submitters,_no_conflicts	clinvar: Pathogenic/Likely_pathogenic	.	.	.	.	.	.	.	.	AFR:.,AMR:.,EAS:.,FIN:.,NFE:.,OTH:.,ASJ:.	.	.	0.0	0.913	D	0.001	0.928	D	1.0	0.906	D	1.0	0.974	D	0.000	0.629	D	1	0.810	D
19	11105549	11105549	T	C	19-11105549-C-T; NC_000019.10:g.11105549C>T	rs764042910	LDLR	exonic	nonsynonymous SNV	LDLR:NM_001195799:exon3:c.C520T:p.R174C,LDLR:NM_000527:exon4:c.C643T:p.R215C,LDLR:NM_001195798:exon4:c.C643T:p.R215C	.	LDLR:NM_001195799:exon3:c.C520T:p.R174C,LDLR:NM_000527:exon4:c.C643T:p.R215C,LDLR:NM_001195798:exon4:c.C643T:p.R215C	Likely pathogenic	InterVar: Likely pathogenic PVS1=0 PS=[0, 0, 0, 0, 0] PM=[1, 0, 0, 0, 1, 0, 0] PP=[0, 1, 1, 0, 0, 0] BA1=0 BS=[0, 0, 0, 0, 0] BP=[1, 0, 0, 0, 0, 0, 0, 0]	Uncertain_significance	434237	MONDO:MONDO:0005439,MedGen:C0020445,OMIM:PS143890|MONDO:MONDO:0007750,MedGen:C0745103,OMIM:143890,Orphanet:391665	Familial_hypercholesterolemia|Hypercholesterolemia,_familial,_1	criteria_provided,_multiple_submitters,_no_conflicts	clinvar: Uncertain_significance	3.231e-05	0	0	0	0	0	6.671e-05	0	AFR:0,AMR:0,EAS:0,FIN:0,NFE:6.671e-05,OTH:0,ASJ:0	.	.	0.005	0.632	D	0.015	0.648	D	0.998	0.732	D	0.955	0.696	D	0.747	0.097	N	1.000	0.810	D
19	11105567	11105567	A	G	19-11105567-G-A; NC_000019.10:g.11105567G>A	rs875989906	LDLR	exonic	nonsynonymous SNV	LDLR:NM_001195799:exon3:c.G538A:p.D180N,LDLR:NM_000527:exon4:c.G661A:p.D221N,LDLR:NM_001195798:exon4:c.G661A:p.D221N	.	LDLR:NM_001195799:exon3:c.G538A:p.D180N,LDLR:NM_000527:exon4:c.G661A:p.D221N,LDLR:NM_001195798:exon4:c.G661A:p.D221N	Likely pathogenic	InterVar: Likely pathogenic PVS1=0 PS=[0, 0, 0, 0, 0] PM=[1, 1, 0, 0, 0, 0, 0] PP=[0, 1, 1, 0, 1, 0] BA1=0 BS=[0, 0, 0, 0, 0] BP=[1, 0, 0, 0, 0, 0, 0, 0]	Pathogenic/Likely_pathogenic	228144	MedGen:CN230736|MONDO:MONDO:0005439,MedGen:C0020445,OMIM:PS143890|MedGen:CN517202|MONDO:MONDO:0007750,MedGen:C0745103,OMIM:143890,Orphanet:391665	Cardiovascular_phenotype|Familial_hypercholesterolemia|not_provided|Hypercholesterolemia,_familial,_1	criteria_provided,_multiple_submitters,_no_conflicts	clinvar: Pathogenic/Likely_pathogenic	.	.	.	.	.	.	.	.	AFR:.,AMR:.,EAS:.,FIN:.,NFE:.,OTH:.,ASJ:.	.	.	0.001	0.785	D	0.004	0.742	D	1.0	0.906	D	0.999	0.924	D	0.000	0.629	D	1	0.810	D
19	11106619	11106619	G	A	19-11106619-A-G; NC_000019.10:g.11106619A>G	.	LDLR	exonic	nonsynonymous SNV	LDLR:NM_001195799:exon4:c.A626G:p.H209R,LDLR:NM_001195803:exon4:c.A368G:p.H123R,LDLR:NM_000527:exon5:c.A749G:p.H250R,LDLR:NM_001195798:exon5:c.A749G:p.H250R	.	LDLR:NM_001195799:exon4:c.A626G:p.H209R,LDLR:NM_001195803:exon4:c.A368G:p.H123R,LDLR:NM_000527:exon5:c.A749G:p.H250R,LDLR:NM_001195798:exon5:c.A749G:p.H250R	Uncertain significance	InterVar: Uncertain significance PVS1=0 PS=[0, 0, 0, 0, 0] PM=[1, 0, 0, 0, 0, 0, 0] PP=[0, 1, 1, 0, 0, 0] BA1=0 BS=[0, 0, 0, 0, 0] BP=[1, 0, 0, 0, 0, 0, 0, 0]	.	.	.	.	.	clinvar: UNK	3.228e-05	0	0	0	0	0	6.66e-05	0	AFR:0,AMR:0,EAS:0,FIN:0,NFE:6.66e-05,OTH:0,ASJ:0	.	.	0.037	0.469	D	0.625	0.248	T	0.993	0.656	D	0.958	0.700	D	0.000	0.629	D	1.000	0.810	D
19	11106631	11106631	C	A	19-11106631-A-C; NC_000019.10:g.11106631A>C	rs879254667	LDLR	exonic	nonsynonymous SNV	LDLR:NM_001195799:exon4:c.A638C:p.Q213P,LDLR:NM_001195803:exon4:c.A380C:p.Q127P,LDLR:NM_000527:exon5:c.A761C:p.Q254P,LDLR:NM_001195798:exon5:c.A761C:p.Q254P	.	LDLR:NM_001195799:exon4:c.A638C:p.Q213P,LDLR:NM_001195803:exon4:c.A380C:p.Q127P,LDLR:NM_000527:exon5:c.A761C:p.Q254P,LDLR:NM_001195798:exon5:c.A761C:p.Q254P	Likely pathogenic	InterVar: Likely pathogenic PVS1=0 PS=[0, 0, 0, 0, 0] PM=[1, 1, 0, 0, 0, 0, 0] PP=[0, 1, 1, 0, 1, 0] BA1=0 BS=[0, 0, 0, 0, 0] BP=[1, 0, 0, 0, 0, 0, 0, 0]	Pathogenic/Likely_pathogenic	245773	MedGen:CN230736|MONDO:MONDO:0018328,MedGen:C0342881,Orphanet:391665|MONDO:MONDO:0005439,MedGen:C0020445,OMIM:PS143890|MONDO:MONDO:0007750,MedGen:C0745103,OMIM:143890,Orphanet:391665	Cardiovascular_phenotype|Homozygous_familial_hypercholesterolemia|Familial_hypercholesterolemia|Hypercholesterolemia,_familial,_1	criteria_provided,_multiple_submitters,_no_conflicts	clinvar: Pathogenic/Likely_pathogenic	.	.	.	.	.	.	.	.	AFR:.,AMR:.,EAS:.,FIN:.,NFE:.,OTH:.,ASJ:.	.	.	0.002	0.722	D	0.012	0.706	D	0.989	0.628	D	0.993	0.811	D	0.000	0.537	D	1	0.810	D
19	11106666	11106666	A	G	19-11106666-G-A; NC_000019.10:g.11106666G>A	rs875989907	LDLR	exonic	nonsynonymous SNV	LDLR:NM_001195799:exon4:c.G673A:p.D225N,LDLR:NM_001195803:exon4:c.G415A:p.D139N,LDLR:NM_000527:exon5:c.G796A:p.D266N,LDLR:NM_001195798:exon5:c.G796A:p.D266N	.	LDLR:NM_001195799:exon4:c.G673A:p.D225N,LDLR:NM_001195803:exon4:c.G415A:p.D139N,LDLR:NM_000527:exon5:c.G796A:p.D266N,LDLR:NM_001195798:exon5:c.G796A:p.D266N	Likely pathogenic	InterVar: Likely pathogenic PVS1=0 PS=[0, 0, 0, 0, 0] PM=[1, 1, 0, 0, 0, 0, 0] PP=[0, 1, 1, 0, 1, 0] BA1=0 BS=[0, 0, 0, 0, 0] BP=[1, 0, 0, 0, 0, 0, 0, 0]	Pathogenic	228147	MONDO:MONDO:0005439,MedGen:C0020445,OMIM:PS143890|MedGen:CN517202|MONDO:MONDO:0007750,MedGen:C0745103,OMIM:143890,Orphanet:391665	Familial_hypercholesterolemia|not_provided|Hypercholesterolemia,_familial,_1	reviewed_by_expert_panel	clinvar: Pathogenic	.	.	.	.	.	.	.	.	AFR:.,AMR:.,EAS:.,FIN:.,NFE:.,OTH:.,ASJ:.	.	.	0.001	0.785	D	0.004	0.765	D	1.0	0.906	D	0.997	0.863	D	0.000	0.629	D	1	0.810	D
19	11107403	11107403	A	G	19-11107403-G-A; NC_000019.10:g.11107403G>A	rs148698650	LDLR	exonic	nonsynonymous SNV	LDLR:NM_001195800:exon4:c.G325A:p.E109K,LDLR:NM_001195799:exon5:c.G706A:p.E236K,LDLR:NM_001195803:exon5:c.G448A:p.E150K,LDLR:NM_000527:exon6:c.G829A:p.E277K,LDLR:NM_001195798:exon6:c.G829A:p.E277K	.	LDLR:NM_001195800:exon4:c.G325A:p.E109K,LDLR:NM_001195799:exon5:c.G706A:p.E236K,LDLR:NM_001195803:exon5:c.G448A:p.E150K,LDLR:NM_000527:exon6:c.G829A:p.E277K,LDLR:NM_001195798:exon6:c.G829A:p.E277K	Uncertain significance	InterVar: Uncertain significance PVS1=0 PS=[0, 0, 0, 0, 0] PM=[1, 0, 0, 0, 0, 0, 0] PP=[0, 1, 1, 0, 0, 0] BA1=0 BS=[0, 0, 0, 0, 0] BP=[1, 0, 0, 0, 0, 0, 0, 0]	Conflicting_interpretations_of_pathogenicity	181238	MedGen:CN230736|MedGen:CN169374|MONDO:MONDO:0005439,MedGen:C0020445,OMIM:PS143890|MedGen:CN517202|MONDO:MONDO:0007750,MedGen:C0745103,OMIM:143890,Orphanet:391665	Cardiovascular_phenotype|not_specified|Familial_hypercholesterolemia|not_provided|Hypercholesterolemia,_familial,_1	criteria_provided,_conflicting_interpretations	clinvar: Conflicting_interpretations_of_pathogenicity	0.0003	0.0001	0.0012	0	0	0	0.0004	0	AFR:0.0001,AMR:0.0012,EAS:0,FIN:0,NFE:0.0004,OTH:0,ASJ:0	0.0002	0.000798722	0.278	0.172	T	0.183	0.372	T	0.29	0.323	B	0.148	0.341	B	0.006	0.324	N	1.000	0.588	D
19	11107432	11107432	A	C	19-11107432-C-A; NC_000019.10:g.11107432C>A	rs140241383	LDLR	exonic	nonsynonymous SNV	LDLR:NM_001195800:exon4:c.C354A:p.S118R,LDLR:NM_001195799:exon5:c.C735A:p.S245R,LDLR:NM_001195803:exon5:c.C477A:p.S159R,LDLR:NM_000527:exon6:c.C858A:p.S286R,LDLR:NM_001195798:exon6:c.C858A:p.S286R	.	LDLR:NM_001195800:exon4:c.C354A:p.S118R,LDLR:NM_001195799:exon5:c.C735A:p.S245R,LDLR:NM_001195803:exon5:c.C477A:p.S159R,LDLR:NM_000527:exon6:c.C858A:p.S286R,LDLR:NM_001195798:exon6:c.C858A:p.S286R	Likely pathogenic	InterVar: Likely pathogenic PVS1=0 PS=[0, 0, 0, 0, 0] PM=[1, 1, 0, 0, 0, 0, 0] PP=[0, 1, 0, 0, 1, 0] BA1=0 BS=[0, 0, 0, 0, 0] BP=[1, 0, 0, 0, 0, 0, 0, 0]	Likely_pathogenic	245821	MedGen:CN230736|MONDO:MONDO:0005439,MedGen:C0020445,OMIM:PS143890|MedGen:CN517202|MONDO:MONDO:0007750,MedGen:C0745103,OMIM:143890,Orphanet:391665	Cardiovascular_phenotype|Familial_hypercholesterolemia|not_provided|Hypercholesterolemia,_familial,_1	reviewed_by_expert_panel	clinvar: Likely_pathogenic	.	.	.	.	.	.	.	.	AFR:.,AMR:.,EAS:.,FIN:.,NFE:.,OTH:.,ASJ:.	.	.	0.003	0.722	D	0.018	0.616	D	0.992	0.647	D	0.985	0.765	D	0.002	0.378	N	1.000	0.524	D
19	11107433	11107433	A	G	19-11107433-G-A; NC_000019.10:g.11107433G>A	rs375495026	LDLR	exonic	nonsynonymous SNV	LDLR:NM_001195800:exon4:c.G355A:p.G119S,LDLR:NM_001195799:exon5:c.G736A:p.G246S,LDLR:NM_001195803:exon5:c.G478A:p.G160S,LDLR:NM_000527:exon6:c.G859A:p.G287S,LDLR:NM_001195798:exon6:c.G859A:p.G287S	.	LDLR:NM_001195800:exon4:c.G355A:p.G119S,LDLR:NM_001195799:exon5:c.G736A:p.G246S,LDLR:NM_001195803:exon5:c.G478A:p.G160S,LDLR:NM_000527:exon6:c.G859A:p.G287S,LDLR:NM_001195798:exon6:c.G859A:p.G287S	Likely pathogenic	InterVar: Likely pathogenic PVS1=0 PS=[0, 0, 0, 0, 0] PM=[1, 0, 0, 0, 1, 0, 0] PP=[0, 1, 1, 0, 0, 0] BA1=0 BS=[0, 0, 0, 0, 0] BP=[1, 0, 0, 0, 0, 0, 0, 0]	Conflicting_interpretations_of_pathogenicity	171203	MedGen:CN230736|MONDO:MONDO:0005439,MedGen:C0020445,OMIM:PS143890|MedGen:CN169374|MONDO:MONDO:0007750,MedGen:C0745103,OMIM:143890,Orphanet:391665|Human_Phenotype_Ontology:HP:0003124,Human_Phenotype_Ontology:HP:0008154,Human_Phenotype_Ontology:HP:0008173,Human_Phenotype_Ontology:HP:0008359,MeSH:D006937,MedGen:C0020443	Cardiovascular_phenotype|Familial_hypercholesterolemia|not_specified|Hypercholesterolemia,_familial,_1|Hypercholesterolemia	criteria_provided,_conflicting_interpretations	clinvar: Conflicting_interpretations_of_pathogenicity	.	.	.	.	.	.	.	.	AFR:.,AMR:.,EAS:.,FIN:.,NFE:.,OTH:.,ASJ:.	7.7e-05	.	0.021	0.722	D	0.025	0.597	D	0.822	0.458	P	0.75	0.560	P	0.000	0.629	D	1	0.810	D
19	11107482	11107482	A	G	19-11107482-G-A; NC_000019.10:g.11107482G>A	rs730882093	LDLR	exonic	nonsynonymous SNV	LDLR:NM_001195800:exon4:c.G404A:p.R135Q,LDLR:NM_001195799:exon5:c.G785A:p.R262Q,LDLR:NM_001195803:exon5:c.G527A:p.R176Q,LDLR:NM_000527:exon6:c.G908A:p.R303Q,LDLR:NM_001195798:exon6:c.G908A:p.R303Q	.	LDLR:NM_001195800:exon4:c.G404A:p.R135Q,LDLR:NM_001195799:exon5:c.G785A:p.R262Q,LDLR:NM_001195803:exon5:c.G527A:p.R176Q,LDLR:NM_000527:exon6:c.G908A:p.R303Q,LDLR:NM_001195798:exon6:c.G908A:p.R303Q	Uncertain significance	InterVar: Uncertain significance PVS1=0 PS=[0, 0, 0, 0, 0] PM=[1, 1, 0, 0, 0, 0, 0] PP=[0, 1, 0, 0, 0, 0] BA1=0 BS=[0, 0, 0, 0, 0] BP=[1, 0, 0, 0, 0, 0, 0, 0]	Uncertain_significance	181242	MONDO:MONDO:0007750,MedGen:C0745103,OMIM:143890,Orphanet:391665|MedGen:CN230736|MONDO:MONDO:0005439,MedGen:C0020445,OMIM:PS143890|MedGen:CN517202	Hypercholesterolemia,_familial,_1|Cardiovascular_phenotype|Familial_hypercholesterolemia|not_provided	reviewed_by_expert_panel	clinvar: Uncertain_significance	.	.	.	.	.	.	.	.	AFR:.,AMR:.,EAS:.,FIN:.,NFE:.,OTH:.,ASJ:.	.	.	0.21	0.223	T	0.566	0.217	T	0.115	0.264	B	0.034	0.225	B	0.239	0.158	N	0.798	0.351	D
19	11110759	11110759	T	C	19-11110759-C-T; NC_000019.10:g.11110759C>T	rs769737896	LDLR	exonic	stopgain	LDLR:NM_001195800:exon5:c.C544T:p.R182X,LDLR:NM_001195799:exon6:c.C925T:p.R309X,LDLR:NM_001195803:exon6:c.C667T:p.R223X,LDLR:NM_000527:exon7:c.C1048T:p.R350X,LDLR:NM_001195798:exon7:c.C1048T:p.R350X	.	LDLR:NM_001195800:exon5:c.C544T:p.R182X,LDLR:NM_001195799:exon6:c.C925T:p.R309X,LDLR:NM_001195803:exon6:c.C667T:p.R223X,LDLR:NM_000527:exon7:c.C1048T:p.R350X,LDLR:NM_001195798:exon7:c.C1048T:p.R350X	Pathogenic	InterVar: Pathogenic PVS1=1 PS=[0, 0, 0, 0, 0] PM=[0, 1, 0, 0, 0, 0, 0] PP=[0, 0, 0, 0, 1, 0] BA1=0 BS=[0, 0, 0, 0, 0] BP=[0, 0, 0, 0, 0, 0, 0, 0]	Pathogenic	228156	.|MONDO:MONDO:0007750,MedGen:C0745103,OMIM:143890,Orphanet:391665|MedGen:CN230736|MONDO:MONDO:0005439,MedGen:C0020445,OMIM:PS143890|MedGen:CN517202	See_cases|Hypercholesterolemia,_familial,_1|Cardiovascular_phenotype|Familial_hypercholesterolemia|not_provided	reviewed_by_expert_panel	clinvar: Pathogenic	.	.	.	.	.	.	.	.	AFR:.,AMR:.,EAS:.,FIN:.,NFE:.,OTH:.,ASJ:.	.	.	.	.	.	.	.	.	.	.	.	.	.	.	0.915	0.085	N	1	0.810	A
19	11110765	11110765	C	T	19-11110765-T-C; NC_000019.10:g.11110765T>C	rs879254769	LDLR	exonic	nonsynonymous SNV	LDLR:NM_001195800:exon5:c.T550C:p.C184R,LDLR:NM_001195799:exon6:c.T931C:p.C311R,LDLR:NM_001195803:exon6:c.T673C:p.C225R,LDLR:NM_000527:exon7:c.T1054C:p.C352R,LDLR:NM_001195798:exon7:c.T1054C:p.C352R	.	LDLR:NM_001195800:exon5:c.T550C:p.C184R,LDLR:NM_001195799:exon6:c.T931C:p.C311R,LDLR:NM_001195803:exon6:c.T673C:p.C225R,LDLR:NM_000527:exon7:c.T1054C:p.C352R,LDLR:NM_001195798:exon7:c.T1054C:p.C352R	Likely pathogenic	InterVar: Likely pathogenic PVS1=0 PS=[0, 0, 0, 0, 0] PM=[1, 1, 0, 0, 0, 0, 0] PP=[0, 1, 1, 0, 1, 0] BA1=0 BS=[0, 0, 0, 0, 0] BP=[1, 0, 0, 0, 0, 0, 0, 0]	Likely_pathogenic	245941	MONDO:MONDO:0007750,MedGen:C0745103,OMIM:143890,Orphanet:391665	Hypercholesterolemia,_familial,_1	criteria_provided,_multiple_submitters,_no_conflicts	clinvar: Likely_pathogenic	.	.	.	.	.	.	.	.	AFR:.,AMR:.,EAS:.,FIN:.,NFE:.,OTH:.,ASJ:.	.	.	0.0	0.913	D	0.0	0.928	D	1.0	0.906	D	1.0	0.974	D	0.000	0.629	D	1	0.810	D
19	11111526	11111526	A	G	19-11111526-G-A; NC_000019.10:g.11111526G>A	rs875989915	LDLR	exonic	nonsynonymous SNV	LDLR:NM_001195800:exon6:c.G569A:p.C190Y,LDLR:NM_001195799:exon7:c.G950A:p.C317Y,LDLR:NM_001195803:exon7:c.G692A:p.C231Y,LDLR:NM_000527:exon8:c.G1073A:p.C358Y,LDLR:NM_001195798:exon8:c.G1073A:p.C358Y	.	LDLR:NM_001195800:exon6:c.G569A:p.C190Y,LDLR:NM_001195799:exon7:c.G950A:p.C317Y,LDLR:NM_001195803:exon7:c.G692A:p.C231Y,LDLR:NM_000527:exon8:c.G1073A:p.C358Y,LDLR:NM_001195798:exon8:c.G1073A:p.C358Y	Likely pathogenic	InterVar: Likely pathogenic PVS1=0 PS=[0, 0, 0, 0, 0] PM=[1, 1, 0, 0, 0, 0, 0] PP=[0, 1, 1, 0, 1, 0] BA1=0 BS=[0, 0, 0, 0, 0] BP=[1, 0, 0, 0, 0, 0, 0, 0]	Pathogenic/Likely_pathogenic	228159	MONDO:MONDO:0007750,MedGen:C0745103,OMIM:143890,Orphanet:391665|MedGen:CN230736|MONDO:MONDO:0005439,MedGen:C0020445,OMIM:PS143890	Hypercholesterolemia,_familial,_1|Cardiovascular_phenotype|Familial_hypercholesterolemia	criteria_provided,_multiple_submitters,_no_conflicts	clinvar: Pathogenic/Likely_pathogenic	.	.	.	.	.	.	.	.	AFR:.,AMR:.,EAS:.,FIN:.,NFE:.,OTH:.,ASJ:.	.	.	0.0	0.913	D	0.0	0.928	D	1.0	0.906	D	1.0	0.974	D	0.000	0.629	D	1	0.810	D
19	11113293	11113293	A	T	19-11113293-T-A; NC_000019.10:g.11113293T>A	rs121908038	LDLR	exonic	nonsynonymous SNV	LDLR:NM_001195800:exon7:c.T698A:p.L233H,LDLR:NM_001195799:exon8:c.T1079A:p.L360H,LDLR:NM_001195803:exon8:c.T821A:p.L274H,LDLR:NM_000527:exon9:c.T1202A:p.L401H,LDLR:NM_001195798:exon9:c.T1202A:p.L401H	.	LDLR:NM_001195800:exon7:c.T698A:p.L233H,LDLR:NM_001195799:exon8:c.T1079A:p.L360H,LDLR:NM_001195803:exon8:c.T821A:p.L274H,LDLR:NM_000527:exon9:c.T1202A:p.L401H,LDLR:NM_001195798:exon9:c.T1202A:p.L401H	Likely pathogenic	InterVar: Likely pathogenic PVS1=0 PS=[0, 0, 0, 0, 0] PM=[1, 1, 0, 0, 0, 0, 0] PP=[0, 1, 1, 0, 0, 0] BA1=0 BS=[0, 0, 0, 0, 0] BP=[1, 0, 0, 0, 0, 0, 0, 0]	Conflicting_interpretations_of_pathogenicity	18774	MedGen:CN230736|MONDO:MONDO:0005439,MedGen:C0020445,OMIM:PS143890|MONDO:MONDO:0007750,MedGen:C0745103,OMIM:143890,Orphanet:391665	Cardiovascular_phenotype|Familial_hypercholesterolemia|Hypercholesterolemia,_familial,_1	criteria_provided,_conflicting_interpretations	clinvar: Conflicting_interpretations_of_pathogenicity	.	.	.	.	.	.	.	.	AFR:.,AMR:.,EAS:.,FIN:.,NFE:.,OTH:.,ASJ:.	.	.	0.0	0.913	D	0.0	0.928	D	0.999	0.779	D	0.999	0.924	D	0.000	0.505	D	1	0.810	D
19	11113313	11113313	A	G	19-11113313-G-A; NC_000019.10:g.11113313G>A	rs137943601	LDLR	exonic	nonsynonymous SNV	LDLR:NM_001195800:exon7:c.G718A:p.E240K,LDLR:NM_001195799:exon8:c.G1099A:p.E367K,LDLR:NM_001195803:exon8:c.G841A:p.E281K,LDLR:NM_000527:exon9:c.G1222A:p.E408K,LDLR:NM_001195798:exon9:c.G1222A:p.E408K	.	LDLR:NM_001195800:exon7:c.G718A:p.E240K,LDLR:NM_001195799:exon8:c.G1099A:p.E367K,LDLR:NM_001195803:exon8:c.G841A:p.E281K,LDLR:NM_000527:exon9:c.G1222A:p.E408K,LDLR:NM_001195798:exon9:c.G1222A:p.E408K	Uncertain significance	InterVar: Uncertain significance PVS1=0 PS=[0, 0, 0, 0, 0] PM=[1, 0, 0, 0, 0, 0, 0] PP=[0, 1, 1, 0, 1, 0] BA1=0 BS=[0, 0, 0, 0, 0] BP=[1, 0, 0, 0, 0, 0, 0, 0]	Likely_pathogenic	45116	MedGen:CN230736|MONDO:MONDO:0018328,MedGen:C0342881,Orphanet:391665|MONDO:MONDO:0005439,MedGen:C0020445,OMIM:PS143890|MedGen:CN517202|MONDO:MONDO:0007750,MedGen:C0745103,OMIM:143890,Orphanet:391665|Human_Phenotype_Ontology:HP:0003124,Human_Phenotype_Ontology:HP:0008154,Human_Phenotype_Ontology:HP:0008173,Human_Phenotype_Ontology:HP:0008359,MeSH:D006937,MedGen:C0020443	Cardiovascular_phenotype|Homozygous_familial_hypercholesterolemia|Familial_hypercholesterolemia|not_provided|Hypercholesterolemia,_familial,_1|Hypercholesterolemia	reviewed_by_expert_panel	clinvar: Likely_pathogenic	.	.	.	.	.	.	.	.	AFR:.,AMR:.,EAS:.,FIN:.,NFE:.,OTH:.,ASJ:.	7.7e-05	.	0.004	0.682	D	0.008	0.706	D	0.993	0.656	D	0.905	0.643	P	0.000	0.629	D	1	0.810	A
19	11113368	11113368	G	T	19-11113368-T-G; NC_000019.10:g.11113368T>G	.	LDLR	exonic	nonsynonymous SNV	LDLR:NM_001195800:exon7:c.T773G:p.L258R,LDLR:NM_001195799:exon8:c.T1154G:p.L385R,LDLR:NM_001195803:exon8:c.T896G:p.L299R,LDLR:NM_000527:exon9:c.T1277G:p.L426R,LDLR:NM_001195798:exon9:c.T1277G:p.L426R	.	LDLR:NM_001195800:exon7:c.T773G:p.L258R,LDLR:NM_001195799:exon8:c.T1154G:p.L385R,LDLR:NM_001195803:exon8:c.T896G:p.L299R,LDLR:NM_000527:exon9:c.T1277G:p.L426R,LDLR:NM_001195798:exon9:c.T1277G:p.L426R	Likely pathogenic	InterVar: Likely pathogenic PVS1=0 PS=[0, 0, 0, 0, 0] PM=[1, 1, 0, 0, 0, 0, 0] PP=[0, 1, 1, 0, 0, 0] BA1=0 BS=[0, 0, 0, 0, 0] BP=[1, 0, 0, 0, 0, 0, 0, 0]	Conflicting_interpretations_of_pathogenicity	1109153	MedGen:CN230736|MedGen:CN517202|MONDO:MONDO:0005439,MedGen:C0020445,OMIM:PS143890|MONDO:MONDO:0007750,MedGen:C0745103,OMIM:143890,Orphanet:391665	Cardiovascular_phenotype|not_provided|Familial_hypercholesterolemia|Hypercholesterolemia,_familial,_1	criteria_provided,_conflicting_interpretations	clinvar: Conflicting_interpretations_of_pathogenicity	.	.	.	.	.	.	.	.	AFR:.,AMR:.,EAS:.,FIN:.,NFE:.,OTH:.,ASJ:.	.	.	0.001	0.785	D	0.004	0.834	D	0.936	0.524	P	0.922	0.657	D	0.000	0.463	D	1.000	0.588	D
19	11113382	11113382	C	G	19-11113382-G-C; NC_000019.10:g.11113382G>C	rs28942079	LDLR	exonic	nonsynonymous SNV	LDLR:NM_001195800:exon7:c.G787C:p.A263P,LDLR:NM_001195799:exon8:c.G1168C:p.A390P,LDLR:NM_001195803:exon8:c.G910C:p.A304P,LDLR:NM_000527:exon9:c.G1291C:p.A431P,LDLR:NM_001195798:exon9:c.G1291C:p.A431P	.	LDLR:NM_001195800:exon7:c.G787C:p.A263P,LDLR:NM_001195799:exon8:c.G1168C:p.A390P,LDLR:NM_001195803:exon8:c.G910C:p.A304P,LDLR:NM_000527:exon9:c.G1291C:p.A431P,LDLR:NM_001195798:exon9:c.G1291C:p.A431P	Likely pathogenic	InterVar: Likely pathogenic PVS1=0 PS=[0, 0, 0, 0, 0] PM=[1, 1, 0, 0, 0, 0, 0] PP=[0, 1, 1, 0, 1, 0] BA1=0 BS=[0, 0, 0, 0, 0] BP=[1, 0, 0, 0, 0, 0, 0, 0]	Likely_pathogenic	45117	MONDO:MONDO:0005439,MedGen:C0020445,OMIM:PS143890|MONDO:MONDO:0007750,MedGen:C0745103,OMIM:143890,Orphanet:391665	Familial_hypercholesterolemia|Hypercholesterolemia,_familial,_1	reviewed_by_expert_panel	clinvar: Likely_pathogenic	.	.	.	.	.	.	.	.	AFR:.,AMR:.,EAS:.,FIN:.,NFE:.,OTH:.,ASJ:.	.	.	0.001	0.785	D	0.002	0.834	D	0.997	0.707	D	0.999	0.924	D	0.000	0.559	D	1	0.810	D
19	11113383	11113383	T	C	19-11113383-C-T; NC_000019.10:g.11113383C>T	.	LDLR	exonic	nonsynonymous SNV	LDLR:NM_001195800:exon7:c.C788T:p.A263V,LDLR:NM_001195799:exon8:c.C1169T:p.A390V,LDLR:NM_001195803:exon8:c.C911T:p.A304V,LDLR:NM_000527:exon9:c.C1292T:p.A431V,LDLR:NM_001195798:exon9:c.C1292T:p.A431V	.	LDLR:NM_001195800:exon7:c.C788T:p.A263V,LDLR:NM_001195799:exon8:c.C1169T:p.A390V,LDLR:NM_001195803:exon8:c.C911T:p.A304V,LDLR:NM_000527:exon9:c.C1292T:p.A431V,LDLR:NM_001195798:exon9:c.C1292T:p.A431V	Likely pathogenic	InterVar: Likely pathogenic PVS1=0 PS=[0, 0, 0, 0, 0] PM=[1, 1, 0, 0, 0, 0, 0] PP=[0, 1, 1, 0, 0, 0] BA1=0 BS=[0, 0, 0, 0, 0] BP=[1, 0, 0, 0, 0, 0, 0, 0]	.	.	.	.	.	clinvar: UNK	.	.	.	.	.	.	.	.	AFR:.,AMR:.,EAS:.,FIN:.,NFE:.,OTH:.,ASJ:.	.	.	0.001	0.913	D	0.001	0.834	D	0.996	0.688	D	0.914	0.650	D	0.000	0.559	D	1	0.810	D
19	11113557	11113557	A	G	19-11113557-G-A; NC_000019.10:g.11113557G>A	rs193922568	LDLR	exonic	nonsynonymous SNV	LDLR:NM_001195800:exon8:c.G877A:p.G293S,LDLR:NM_001195799:exon9:c.G1258A:p.G420S,LDLR:NM_001195803:exon9:c.G1000A:p.G334S,LDLR:NM_000527:exon10:c.G1381A:p.G461S,LDLR:NM_001195798:exon10:c.G1381A:p.G461S	.	LDLR:NM_001195800:exon8:c.G877A:p.G293S,LDLR:NM_001195799:exon9:c.G1258A:p.G420S,LDLR:NM_001195803:exon9:c.G1000A:p.G334S,LDLR:NM_000527:exon10:c.G1381A:p.G461S,LDLR:NM_001195798:exon10:c.G1381A:p.G461S	Uncertain significance	InterVar: Uncertain significance PVS1=0 PS=[0, 0, 0, 0, 0] PM=[1, 1, 0, 0, 0, 0, 0] PP=[0, 1, 0, 0, 0, 0] BA1=0 BS=[0, 0, 0, 0, 0] BP=[1, 0, 0, 0, 0, 0, 0, 0]	Conflicting_interpretations_of_pathogenicity	45119	MONDO:MONDO:0005439,MedGen:C0020445,OMIM:PS143890|MONDO:MONDO:0007750,MedGen:C0745103,OMIM:143890,Orphanet:391665	Familial_hypercholesterolemia|Hypercholesterolemia,_familial,_1	criteria_provided,_conflicting_interpretations	clinvar: Conflicting_interpretations_of_pathogenicity	.	.	.	.	.	.	.	.	AFR:.,AMR:.,EAS:.,FIN:.,NFE:.,OTH:.,ASJ:.	.	.	0.511	0.153	T	0.559	0.121	T	0.0	0.029	B	0.006	0.121	B	0.591	0.056	N	1	0.090	N
19	11113608	11113608	A	G	19-11113608-G-A; NC_000019.10:g.11113608G>A	rs144614838	LDLR	exonic	nonsynonymous SNV	LDLR:NM_001195800:exon8:c.G928A:p.G310R,LDLR:NM_001195799:exon9:c.G1309A:p.G437R,LDLR:NM_001195803:exon9:c.G1051A:p.G351R,LDLR:NM_000527:exon10:c.G1432A:p.G478R,LDLR:NM_001195798:exon10:c.G1432A:p.G478R	.	LDLR:NM_001195800:exon8:c.G928A:p.G310R,LDLR:NM_001195799:exon9:c.G1309A:p.G437R,LDLR:NM_001195803:exon9:c.G1051A:p.G351R,LDLR:NM_000527:exon10:c.G1432A:p.G478R,LDLR:NM_001195798:exon10:c.G1432A:p.G478R	Uncertain significance	InterVar: Uncertain significance PVS1=0 PS=[0, 0, 0, 0, 0] PM=[1, 0, 0, 0, 0, 0, 0] PP=[0, 1, 1, 0, 1, 0] BA1=0 BS=[0, 0, 0, 0, 0] BP=[1, 0, 0, 0, 0, 0, 0, 0]	Pathogenic	171213	MedGen:CN230736|MONDO:MONDO:0018328,MedGen:C0342881,Orphanet:391665|MONDO:MONDO:0005439,MedGen:C0020445,OMIM:PS143890|MedGen:CN517202|MONDO:MONDO:0007750,MedGen:C0745103,OMIM:143890,Orphanet:391665|Human_Phenotype_Ontology:HP:0003124,Human_Phenotype_Ontology:HP:0008154,Human_Phenotype_Ontology:HP:0008173,Human_Phenotype_Ontology:HP:0008359,MeSH:D006937,MedGen:C0020443	Cardiovascular_phenotype|Homozygous_familial_hypercholesterolemia|Familial_hypercholesterolemia|not_provided|Hypercholesterolemia,_familial,_1|Hypercholesterolemia	reviewed_by_expert_panel	clinvar: Pathogenic	.	.	.	.	.	.	.	.	AFR:.,AMR:.,EAS:.,FIN:.,NFE:.,OTH:.,ASJ:.	0.0002	.	0.0	0.913	D	0.001	0.834	D	1.0	0.906	D	1.0	0.974	D	0.000	0.629	D	1	0.810	D
19	11113617	11113617	A	G	19-11113617-G-A; NC_000019.10:g.11113617G>A	rs879254903	LDLR	exonic	nonsynonymous SNV	LDLR:NM_001195800:exon8:c.G937A:p.V313M,LDLR:NM_001195799:exon9:c.G1318A:p.V440M,LDLR:NM_001195803:exon9:c.G1060A:p.V354M,LDLR:NM_000527:exon10:c.G1441A:p.V481M,LDLR:NM_001195798:exon10:c.G1441A:p.V481M	.	LDLR:NM_001195800:exon8:c.G937A:p.V313M,LDLR:NM_001195799:exon9:c.G1318A:p.V440M,LDLR:NM_001195803:exon9:c.G1060A:p.V354M,LDLR:NM_000527:exon10:c.G1441A:p.V481M,LDLR:NM_001195798:exon10:c.G1441A:p.V481M	Likely pathogenic	InterVar: Likely pathogenic PVS1=0 PS=[0, 0, 0, 0, 0] PM=[1, 1, 0, 0, 0, 0, 0] PP=[0, 1, 1, 0, 0, 0] BA1=0 BS=[0, 0, 0, 0, 0] BP=[1, 0, 0, 0, 0, 0, 0, 0]	Conflicting_interpretations_of_pathogenicity	246157	MONDO:MONDO:0007750,MedGen:C0745103,OMIM:143890,Orphanet:391665	Hypercholesterolemia,_familial,_1	criteria_provided,_conflicting_interpretations	clinvar: Conflicting_interpretations_of_pathogenicity	.	.	.	.	.	.	.	.	AFR:.,AMR:.,EAS:.,FIN:.,NFE:.,OTH:.,ASJ:.	.	.	0.03	0.565	D	0.026	0.571	D	0.997	0.707	D	0.977	0.738	D	0.003	0.356	N	1.000	0.810	D
19	11113641	11113641	A	T	19-11113641-T-A; NC_000019.10:g.11113641T>A	.	LDLR	exonic	nonsynonymous SNV	LDLR:NM_001195800:exon8:c.T961A:p.Y321N,LDLR:NM_001195799:exon9:c.T1342A:p.Y448N,LDLR:NM_001195803:exon9:c.T1084A:p.Y362N,LDLR:NM_000527:exon10:c.T1465A:p.Y489N,LDLR:NM_001195798:exon10:c.T1465A:p.Y489N	.	LDLR:NM_001195800:exon8:c.T961A:p.Y321N,LDLR:NM_001195799:exon9:c.T1342A:p.Y448N,LDLR:NM_001195803:exon9:c.T1084A:p.Y362N,LDLR:NM_000527:exon10:c.T1465A:p.Y489N,LDLR:NM_001195798:exon10:c.T1465A:p.Y489N	Likely pathogenic	InterVar: Likely pathogenic PVS1=0 PS=[0, 0, 0, 0, 0] PM=[1, 1, 0, 0, 0, 0, 0] PP=[0, 1, 1, 0, 0, 0] BA1=0 BS=[0, 0, 0, 0, 0] BP=[1, 0, 0, 0, 0, 0, 0, 0]	.	.	.	.	.	clinvar: UNK	.	.	.	.	.	.	.	.	AFR:.,AMR:.,EAS:.,FIN:.,NFE:.,OTH:.,ASJ:.	.	.	0.0	0.913	D	0.0	0.928	D	0.996	0.688	D	0.993	0.811	D	0.000	0.523	D	1	0.810	D
19	11113678	11113678	T	C	19-11113678-C-T; NC_000019.10:g.11113678C>T	rs755667663	LDLR	exonic	nonsynonymous SNV	LDLR:NM_001195800:exon8:c.C998T:p.A333V,LDLR:NM_001195799:exon9:c.C1379T:p.A460V,LDLR:NM_001195803:exon9:c.C1121T:p.A374V,LDLR:NM_000527:exon10:c.C1502T:p.A501V,LDLR:NM_001195798:exon10:c.C1502T:p.A501V	.	LDLR:NM_001195800:exon8:c.C998T:p.A333V,LDLR:NM_001195799:exon9:c.C1379T:p.A460V,LDLR:NM_001195803:exon9:c.C1121T:p.A374V,LDLR:NM_000527:exon10:c.C1502T:p.A501V,LDLR:NM_001195798:exon10:c.C1502T:p.A501V	Likely pathogenic	InterVar: Likely pathogenic PVS1=0 PS=[0, 0, 0, 0, 0] PM=[1, 1, 0, 0, 0, 0, 0] PP=[0, 1, 1, 0, 1, 0] BA1=0 BS=[0, 0, 0, 0, 0] BP=[1, 0, 0, 0, 0, 0, 0, 0]	Pathogenic/Likely_pathogenic	246188	MedGen:CN517202|MedGen:CN230736|MONDO:MONDO:0007750,MedGen:C0745103,OMIM:143890,Orphanet:391665|MONDO:MONDO:0005439,MedGen:C0020445,OMIM:PS143890	not_provided|Cardiovascular_phenotype|Hypercholesterolemia,_familial,_1|Familial_hypercholesterolemia	criteria_provided,_multiple_submitters,_no_conflicts	clinvar: Pathogenic/Likely_pathogenic	.	.	.	.	.	.	.	.	AFR:.,AMR:.,EAS:.,FIN:.,NFE:.,OTH:.,ASJ:.	.	.	0.017	0.532	D	0.054	0.597	T	0.835	0.463	P	0.552	0.493	P	0.000	0.559	D	1.000	0.588	D
19	11113722	11113722	A	G	19-11113722-G-A; NC_000019.10:g.11113722G>A	rs141673997	LDLR	exonic	nonsynonymous SNV	LDLR:NM_001195800:exon8:c.G1042A:p.G348S,LDLR:NM_001195799:exon9:c.G1423A:p.G475S,LDLR:NM_001195803:exon9:c.G1165A:p.G389S,LDLR:NM_000527:exon10:c.G1546A:p.G516S,LDLR:NM_001195798:exon10:c.G1546A:p.G516S	.	LDLR:NM_001195800:exon8:c.G1042A:p.G348S,LDLR:NM_001195799:exon9:c.G1423A:p.G475S,LDLR:NM_001195803:exon9:c.G1165A:p.G389S,LDLR:NM_000527:exon10:c.G1546A:p.G516S,LDLR:NM_001195798:exon10:c.G1546A:p.G516S	Uncertain significance	InterVar: Uncertain significance PVS1=0 PS=[0, 0, 0, 0, 0] PM=[1, 0, 0, 0, 0, 0, 0] PP=[0, 1, 1, 0, 0, 0] BA1=0 BS=[0, 0, 0, 0, 0] BP=[1, 0, 0, 0, 0, 0, 0, 0]	Conflicting_interpretations_of_pathogenicity	228172	MONDO:MONDO:0005439,MedGen:C0020445,OMIM:PS143890|MedGen:CN230736|MONDO:MONDO:0007750,MedGen:C0745103,OMIM:143890,Orphanet:391665	Familial_hypercholesterolemia|Cardiovascular_phenotype|Hypercholesterolemia,_familial,_1	criteria_provided,_conflicting_interpretations	clinvar: Conflicting_interpretations_of_pathogenicity	0.0002	0.0007	0	0	0	0	0	0	AFR:0.0007,AMR:0,EAS:0,FIN:0,NFE:0,OTH:0,ASJ:0	0.0003	0.000199681	0.016	0.539	D	0.018	0.610	D	0.932	0.520	P	0.745	0.559	P	0.337	0.140	N	1	0.090	N
19	11116198	11116198	G	A	19-11116198-A-G; NC_000019.10:g.11116198A>G	rs758194385	LDLR	exonic	nonsynonymous SNV	LDLR:NM_001195800:exon9:c.A1187G:p.N396S,LDLR:NM_001195799:exon10:c.A1568G:p.N523S,LDLR:NM_001195803:exon10:c.A1310G:p.N437S,LDLR:NM_000527:exon11:c.A1691G:p.N564S,LDLR:NM_001195798:exon11:c.A1691G:p.N564S	.	LDLR:NM_001195800:exon9:c.A1187G:p.N396S,LDLR:NM_001195799:exon10:c.A1568G:p.N523S,LDLR:NM_001195803:exon10:c.A1310G:p.N437S,LDLR:NM_000527:exon11:c.A1691G:p.N564S,LDLR:NM_001195798:exon11:c.A1691G:p.N564S	Likely pathogenic	InterVar: Likely pathogenic PVS1=0 PS=[0, 0, 0, 0, 0] PM=[1, 1, 0, 0, 0, 0, 0] PP=[0, 1, 1, 0, 1, 0] BA1=0 BS=[0, 0, 0, 0, 0] BP=[1, 0, 0, 0, 0, 0, 0, 0]	Pathogenic/Likely_pathogenic	226401	MedGen:CN230736|MONDO:MONDO:0005439,MedGen:C0020445,OMIM:PS143890|MedGen:CN517202|MONDO:MONDO:0007750,MedGen:C0745103,OMIM:143890,Orphanet:391665	Cardiovascular_phenotype|Familial_hypercholesterolemia|not_provided|Hypercholesterolemia,_familial,_1	criteria_provided,_multiple_submitters,_no_conflicts	clinvar: Pathogenic/Likely_pathogenic	.	.	.	.	.	.	.	.	AFR:.,AMR:.,EAS:.,FIN:.,NFE:.,OTH:.,ASJ:.	.	.	0.039	0.532	D	0.051	0.497	T	1.0	0.906	D	1.0	0.974	D	0.000	0.559	U	1	0.810	D
19	11116203	11116203	T	A	19-11116203-A-T; NC_000019.10:g.11116203A>T	.	LDLR	exonic	nonsynonymous SNV	LDLR:NM_001195800:exon9:c.A1192T:p.I398F,LDLR:NM_001195799:exon10:c.A1573T:p.I525F,LDLR:NM_001195803:exon10:c.A1315T:p.I439F,LDLR:NM_000527:exon11:c.A1696T:p.I566F,LDLR:NM_001195798:exon11:c.A1696T:p.I566F	.	LDLR:NM_001195800:exon9:c.A1192T:p.I398F,LDLR:NM_001195799:exon10:c.A1573T:p.I525F,LDLR:NM_001195803:exon10:c.A1315T:p.I439F,LDLR:NM_000527:exon11:c.A1696T:p.I566F,LDLR:NM_001195798:exon11:c.A1696T:p.I566F	Likely pathogenic	InterVar: Likely pathogenic PVS1=0 PS=[0, 0, 0, 0, 0] PM=[1, 1, 0, 0, 0, 0, 0] PP=[0, 1, 1, 0, 0, 0] BA1=0 BS=[0, 0, 0, 0, 0] BP=[1, 0, 0, 0, 0, 0, 0, 0]	.	.	.	.	.	clinvar: UNK	.	.	.	.	.	.	.	.	AFR:.,AMR:.,EAS:.,FIN:.,NFE:.,OTH:.,ASJ:.	.	.	0.001	0.785	D	0.01	0.692	D	0.998	0.732	D	0.984	0.761	D	0.002	0.375	U	1.000	0.588	D
19	11116900	11116900	T	C	19-11116900-C-T; NC_000019.10:g.11116900C>T	rs730882109	LDLR	exonic	nonsynonymous SNV	LDLR:NM_001195800:exon10:c.C1243T:p.H415Y,LDLR:NM_001195799:exon11:c.C1624T:p.H542Y,LDLR:NM_001195803:exon11:c.C1366T:p.H456Y,LDLR:NM_000527:exon12:c.C1747T:p.H583Y,LDLR:NM_001195798:exon12:c.C1747T:p.H583Y	.	LDLR:NM_001195800:exon10:c.C1243T:p.H415Y,LDLR:NM_001195799:exon11:c.C1624T:p.H542Y,LDLR:NM_001195803:exon11:c.C1366T:p.H456Y,LDLR:NM_000527:exon12:c.C1747T:p.H583Y,LDLR:NM_001195798:exon12:c.C1747T:p.H583Y	Likely pathogenic	InterVar: Likely pathogenic PVS1=0 PS=[0, 0, 0, 0, 0] PM=[1, 0, 0, 0, 1, 0, 0] PP=[0, 1, 1, 0, 0, 0] BA1=0 BS=[0, 0, 0, 0, 0] BP=[1, 0, 0, 0, 0, 0, 0, 0]	Conflicting_interpretations_of_pathogenicity	198015	MONDO:MONDO:0018328,MedGen:C0342881,Orphanet:391665|MedGen:CN230736|MONDO:MONDO:0005439,MedGen:C0020445,OMIM:PS143890|MedGen:CN517202|MONDO:MONDO:0007750,MedGen:C0745103,OMIM:143890,Orphanet:391665	Homozygous_familial_hypercholesterolemia|Cardiovascular_phenotype|Familial_hypercholesterolemia|not_provided|Hypercholesterolemia,_familial,_1	criteria_provided,_conflicting_interpretations	clinvar: Conflicting_interpretations_of_pathogenicity	6.459e-05	0	0	0	0.0012	0	0	0	AFR:0,AMR:0,EAS:0.0012,FIN:0,NFE:0,OTH:0,ASJ:0	.	.	0.0	0.913	D	0.001	0.834	D	1.0	0.906	D	1.0	0.974	D	0.000	0.629	D	1	0.810	D
19	11116927	11116927	A	G	19-11116927-G-A; NC_000019.10:g.11116927G>A	rs763147599	LDLR	exonic	nonsynonymous SNV	LDLR:NM_001195800:exon10:c.G1270A:p.G424R,LDLR:NM_001195799:exon11:c.G1651A:p.G551R,LDLR:NM_001195803:exon11:c.G1393A:p.G465R,LDLR:NM_000527:exon12:c.G1774A:p.G592R,LDLR:NM_001195798:exon12:c.G1774A:p.G592R	.	LDLR:NM_001195800:exon10:c.G1270A:p.G424R,LDLR:NM_001195799:exon11:c.G1651A:p.G551R,LDLR:NM_001195803:exon11:c.G1393A:p.G465R,LDLR:NM_000527:exon12:c.G1774A:p.G592R,LDLR:NM_001195798:exon12:c.G1774A:p.G592R	Likely pathogenic	InterVar: Likely pathogenic PVS1=0 PS=[0, 0, 0, 0, 0] PM=[1, 1, 0, 0, 0, 0, 0] PP=[0, 1, 1, 0, 1, 0] BA1=0 BS=[0, 0, 0, 0, 0] BP=[1, 0, 0, 0, 0, 0, 0, 0]	Likely_pathogenic	360376	MONDO:MONDO:0007750,MedGen:C0745103,OMIM:143890,Orphanet:391665|MedGen:CN230736|MONDO:MONDO:0005439,MedGen:C0020445,OMIM:PS143890	Hypercholesterolemia,_familial,_1|Cardiovascular_phenotype|Familial_hypercholesterolemia	reviewed_by_expert_panel	clinvar: Likely_pathogenic	.	.	.	.	.	.	.	.	AFR:.,AMR:.,EAS:.,FIN:.,NFE:.,OTH:.,ASJ:.	.	.	0.001	0.913	D	0.001	0.834	D	1.0	0.906	D	0.997	0.863	D	0.000	0.629	D	1	0.810	D
19	11116928	11116928	A	G	19-11116928-G-A; NC_000019.10:g.11116928G>A	rs137929307	LDLR	exonic	nonsynonymous SNV	LDLR:NM_001195800:exon10:c.G1271A:p.G424E,LDLR:NM_001195799:exon11:c.G1652A:p.G551E,LDLR:NM_001195803:exon11:c.G1394A:p.G465E,LDLR:NM_000527:exon12:c.G1775A:p.G592E,LDLR:NM_001195798:exon12:c.G1775A:p.G592E	.	LDLR:NM_001195800:exon10:c.G1271A:p.G424E,LDLR:NM_001195799:exon11:c.G1652A:p.G551E,LDLR:NM_001195803:exon11:c.G1394A:p.G465E,LDLR:NM_000527:exon12:c.G1775A:p.G592E,LDLR:NM_001195798:exon12:c.G1775A:p.G592E	Uncertain significance	InterVar: Uncertain significance PVS1=0 PS=[0, 0, 0, 0, 0] PM=[1, 0, 0, 0, 0, 0, 0] PP=[0, 1, 1, 0, 1, 0] BA1=0 BS=[0, 0, 0, 0, 0] BP=[1, 0, 0, 0, 0, 0, 0, 0]	Pathogenic	171217	MedGen:CN230736|MONDO:MONDO:0018328,MedGen:C0342881,Orphanet:391665|MONDO:MONDO:0005439,MedGen:C0020445,OMIM:PS143890|MedGen:CN517202|MONDO:MONDO:0007750,MedGen:C0745103,OMIM:143890,Orphanet:391665|Human_Phenotype_Ontology:HP:0003124,Human_Phenotype_Ontology:HP:0008154,Human_Phenotype_Ontology:HP:0008173,Human_Phenotype_Ontology:HP:0008359,MeSH:D006937,MedGen:C0020443	Cardiovascular_phenotype|Homozygous_familial_hypercholesterolemia|Familial_hypercholesterolemia|not_provided|Hypercholesterolemia,_familial,_1|Hypercholesterolemia	reviewed_by_expert_panel	clinvar: Pathogenic	0.0002	0	0	0	0	0	0.0003	0	AFR:0,AMR:0,EAS:0,FIN:0,NFE:0.0003,OTH:0,ASJ:0	0.0002	.	0.001	0.913	D	0.001	0.834	D	0.875	0.481	P	0.9	0.639	P	0.000	0.629	D	1	0.810	D
19	11116978	11116978	A	T	19-11116978-T-A; NC_000019.10:g.11116978T>A	.	LDLR	exonic	nonsynonymous SNV	LDLR:NM_001195800:exon10:c.T1321A:p.F441I,LDLR:NM_001195799:exon11:c.T1702A:p.F568I,LDLR:NM_001195803:exon11:c.T1444A:p.F482I,LDLR:NM_000527:exon12:c.T1825A:p.F609I,LDLR:NM_001195798:exon12:c.T1825A:p.F609I	.	LDLR:NM_001195800:exon10:c.T1321A:p.F441I,LDLR:NM_001195799:exon11:c.T1702A:p.F568I,LDLR:NM_001195803:exon11:c.T1444A:p.F482I,LDLR:NM_000527:exon12:c.T1825A:p.F609I,LDLR:NM_001195798:exon12:c.T1825A:p.F609I	Likely pathogenic	InterVar: Likely pathogenic PVS1=0 PS=[0, 0, 0, 0, 0] PM=[1, 1, 0, 0, 0, 0, 0] PP=[0, 1, 1, 0, 0, 0] BA1=0 BS=[0, 0, 0, 0, 0] BP=[1, 0, 0, 0, 0, 0, 0, 0]	.	.	.	.	.	clinvar: UNK	.	.	.	.	.	.	.	.	AFR:.,AMR:.,EAS:.,FIN:.,NFE:.,OTH:.,ASJ:.	.	.	0.021	0.599	D	0.05	0.527	T	0.246	0.311	B	0.566	0.498	P	0.000	0.629	D	1.000	0.510	D
19	11120471	11120471	A	G	19-11120471-G-A; NC_000019.10:g.11120471G>A	rs776217028	LDLR	exonic	nonsynonymous SNV	LDLR:NM_001195800:exon12:c.G1585A:p.A529T,LDLR:NM_001195799:exon13:c.G1966A:p.A656T,LDLR:NM_000527:exon14:c.G2089A:p.A697T,LDLR:NM_001195798:exon14:c.G2089A:p.A697T	.	LDLR:NM_001195800:exon12:c.G1585A:p.A529T,LDLR:NM_001195799:exon13:c.G1966A:p.A656T,LDLR:NM_000527:exon14:c.G2089A:p.A697T,LDLR:NM_001195798:exon14:c.G2089A:p.A697T	Likely pathogenic	InterVar: Likely pathogenic PVS1=0 PS=[0, 0, 0, 0, 0] PM=[1, 1, 0, 0, 1, 0, 0] PP=[0, 1, 1, 0, 0, 0] BA1=0 BS=[0, 0, 0, 0, 0] BP=[1, 0, 0, 0, 0, 0, 0, 0]	Uncertain_significance	434329	MONDO:MONDO:0005439,MedGen:C0020445,OMIM:PS143890|MONDO:MONDO:0007750,MedGen:C0745103,OMIM:143890,Orphanet:391665	Familial_hypercholesterolemia|Hypercholesterolemia,_familial,_1	criteria_provided,_multiple_submitters,_no_conflicts	clinvar: Uncertain_significance	.	.	.	.	.	.	.	.	AFR:.,AMR:.,EAS:.,FIN:.,NFE:.,OTH:.,ASJ:.	.	.	0.039	0.501	D	0.041	0.562	D	0.027	0.196	B	0.033	0.223	B	0.015	0.285	N	1.000	0.810	D
19	11120483	11120483	A	G	19-11120483-G-A; NC_000019.10:g.11120483G>A	rs368838866	LDLR	exonic	nonsynonymous SNV	LDLR:NM_001195800:exon12:c.G1597A:p.G533S,LDLR:NM_001195799:exon13:c.G1978A:p.G660S,LDLR:NM_000527:exon14:c.G2101A:p.G701S,LDLR:NM_001195798:exon14:c.G2101A:p.G701S	.	LDLR:NM_001195800:exon12:c.G1597A:p.G533S,LDLR:NM_001195799:exon13:c.G1978A:p.G660S,LDLR:NM_000527:exon14:c.G2101A:p.G701S,LDLR:NM_001195798:exon14:c.G2101A:p.G701S	Uncertain significance	InterVar: Uncertain significance PVS1=0 PS=[0, 0, 0, 0, 0] PM=[1, 0, 0, 0, 0, 0, 0] PP=[0, 1, 1, 0, 0, 0] BA1=0 BS=[0, 0, 0, 0, 0] BP=[1, 0, 0, 0, 0, 0, 0, 0]	Uncertain_significance	181272	MedGen:CN230736|MONDO:MONDO:0007750,MedGen:C0745103,OMIM:143890,Orphanet:391665|MONDO:MONDO:0005439,MedGen:C0020445,OMIM:PS143890|MedGen:CN517202	Cardiovascular_phenotype|Hypercholesterolemia,_familial,_1|Familial_hypercholesterolemia|not_provided	reviewed_by_expert_panel	clinvar: Uncertain_significance	6.457e-05	0	0.0012	0	0	0	6.664e-05	0	AFR:0,AMR:0.0012,EAS:0,FIN:0,NFE:6.664e-05,OTH:0,ASJ:0	7.7e-05	.	0.068	0.437	T	0.084	0.439	T	0.989	0.628	D	0.814	0.588	P	0.000	0.559	D	0.946	0.810	D
19	11123300	11123300	A	C	19-11123300-C-A; NC_000019.10:g.11123300C>A	rs781757776	LDLR	exonic	nonsynonymous SNV	LDLR:NM_001195800:exon13:c.C1763A:p.T588N,LDLR:NM_001195803:exon13:c.C1733A:p.T578N,LDLR:NM_001195799:exon14:c.C2144A:p.T715N,LDLR:NM_000527:exon15:c.C2267A:p.T756N,LDLR:NM_001195798:exon15:c.C2267A:p.T756N	.	LDLR:NM_001195800:exon13:c.C1763A:p.T588N,LDLR:NM_001195803:exon13:c.C1733A:p.T578N,LDLR:NM_001195799:exon14:c.C2144A:p.T715N,LDLR:NM_000527:exon15:c.C2267A:p.T756N,LDLR:NM_001195798:exon15:c.C2267A:p.T756N	Uncertain significance	InterVar: Uncertain significance PVS1=0 PS=[0, 0, 0, 0, 0] PM=[1, 1, 0, 0, 0, 0, 0] PP=[0, 1, 0, 0, 0, 0] BA1=0 BS=[0, 0, 0, 0, 0] BP=[1, 0, 0, 0, 0, 0, 0, 0]	.	.	.	.	.	clinvar: UNK	.	.	.	.	.	.	.	.	AFR:.,AMR:.,EAS:.,FIN:.,NFE:.,OTH:.,ASJ:.	.	.	0.195	0.525	T	0.307	0.306	T	0.021	0.185	B	0.031	0.219	B	0.439	0.047	U	1	0.090	N
19	11123325	11123325	GT	-	19-11123325---GT; NC_000019.10:g.11123327_11123328dup	.	LDLR	exonic	stopgain	LDLR:NM_001195800:exon13:c.1788_1789insGT:p.T598*,LDLR:NM_001195803:exon13:c.1758_1759insGT:p.T588*,LDLR:NM_001195799:exon14:c.2169_2170insGT:p.T725*,LDLR:NM_000527:exon15:c.2292_2293insGT:p.T766*,LDLR:NM_001195798:exon15:c.2292_2293insGT:p.T766*	.	LDLR:NM_001195800:exon13:c.1788_1789insGT:p.T598*,LDLR:NM_001195803:exon13:c.1758_1759insGT:p.T588*,LDLR:NM_001195799:exon14:c.2169_2170insGT:p.T725*,LDLR:NM_000527:exon15:c.2292_2293insGT:p.T766*,LDLR:NM_001195798:exon15:c.2292_2293insGT:p.T766*	Likely pathogenic	InterVar: Likely pathogenic PVS1=1 PS=[0, 0, 0, 0, 0] PM=[0, 1, 0, 0, 0, 0, 0] PP=[0, 0, 0, 0, 0, 0] BA1=0 BS=[0, 0, 0, 0, 0] BP=[0, 0, 0, 0, 0, 0, 0, 0]	.	.	.	.	.	clinvar: UNK	.	.	.	.	.	.	.	.	AFR:.,AMR:.,EAS:.,FIN:.,NFE:.,OTH:.,ASJ:.	.	.	.	.	.	.	.	.	.	.	.	.	.	.	.	.	.	.	.	.
19	11128085	11128085	A	G	19-11128085-G-A; NC_000019.10:g.11128085G>A	rs750518671	LDLR	exonic	nonsynonymous SNV	LDLR:NM_001195800:exon14:c.G1885A:p.V629M,LDLR:NM_001195803:exon14:c.G1855A:p.V619M,LDLR:NM_001195799:exon15:c.G2266A:p.V756M,LDLR:NM_000527:exon16:c.G2389A:p.V797M,LDLR:NM_001195798:exon16:c.G2389A:p.V797M	.	LDLR:NM_001195800:exon14:c.G1885A:p.V629M,LDLR:NM_001195803:exon14:c.G1855A:p.V619M,LDLR:NM_001195799:exon15:c.G2266A:p.V756M,LDLR:NM_000527:exon16:c.G2389A:p.V797M,LDLR:NM_001195798:exon16:c.G2389A:p.V797M	Likely pathogenic	InterVar: Likely pathogenic PVS1=0 PS=[0, 0, 0, 0, 0] PM=[1, 1, 0, 0, 0, 0, 0] PP=[0, 1, 1, 0, 0, 0] BA1=0 BS=[0, 0, 0, 0, 0] BP=[1, 0, 0, 0, 0, 0, 0, 0]	Conflicting_interpretations_of_pathogenicity	228206	MedGen:CN517202|MONDO:MONDO:0005439,MedGen:C0020445,OMIM:PS143890|MONDO:MONDO:0018328,MedGen:C0342881,Orphanet:391665|MedGen:CN230736|MONDO:MONDO:0007750,MedGen:C0745103,OMIM:143890,Orphanet:391665	not_provided|Familial_hypercholesterolemia|Homozygous_familial_hypercholesterolemia|Cardiovascular_phenotype|Hypercholesterolemia,_familial,_1	criteria_provided,_conflicting_interpretations	clinvar: Conflicting_interpretations_of_pathogenicity	.	.	.	.	.	.	.	.	AFR:.,AMR:.,EAS:.,FIN:.,NFE:.,OTH:.,ASJ:.	.	.	0.056	0.386	T	0.032	0.534	D	0.448	0.360	B	0.085	0.294	B	0.445	0.126	N	1.000	0.548	D
19	11129552	11129552	A	G	19-11129552-G-A; NC_000019.10:g.11129552G>A	.	LDLR	exonic	stopgain	LDLR:NM_001195800:exon15:c.G1925A:p.W642X,LDLR:NM_001195803:exon15:c.G1895A:p.W632X,LDLR:NM_001195799:exon16:c.G2306A:p.W769X,LDLR:NM_000527:exon17:c.G2429A:p.W810X,LDLR:NM_001195798:exon17:c.G2429A:p.W810X	.	LDLR:NM_001195800:exon15:c.G1925A:p.W642X,LDLR:NM_001195803:exon15:c.G1895A:p.W632X,LDLR:NM_001195799:exon16:c.G2306A:p.W769X,LDLR:NM_000527:exon17:c.G2429A:p.W810X,LDLR:NM_001195798:exon17:c.G2429A:p.W810X	Pathogenic	InterVar: Pathogenic PVS1=1 PS=[0, 0, 0, 0, 0] PM=[0, 1, 0, 0, 0, 0, 0] PP=[0, 0, 1, 0, 0, 0] BA1=0 BS=[0, 0, 0, 0, 0] BP=[0, 0, 0, 0, 0, 0, 0, 0]	.	.	.	.	.	clinvar: UNK	.	.	.	.	.	.	.	.	AFR:.,AMR:.,EAS:.,FIN:.,NFE:.,OTH:.,ASJ:.	.	.	0.0	0.913	D	0.022	0.576	D	.	.	.	.	.	.	.	.	.	1	0.810	A
19	11129602	11129602	A	G	19-11129602-G-A; NC_000019.10:g.11129602G>A	rs137853964	LDLR	exonic	nonsynonymous SNV	LDLR:NM_001195800:exon15:c.G1975A:p.V659I,LDLR:NM_001195803:exon15:c.G1945A:p.V649I,LDLR:NM_001195799:exon16:c.G2356A:p.V786I,LDLR:NM_000527:exon17:c.G2479A:p.V827I,LDLR:NM_001195798:exon17:c.G2479A:p.V827I	.	LDLR:NM_001195800:exon15:c.G1975A:p.V659I,LDLR:NM_001195803:exon15:c.G1945A:p.V649I,LDLR:NM_001195799:exon16:c.G2356A:p.V786I,LDLR:NM_000527:exon17:c.G2479A:p.V827I,LDLR:NM_001195798:exon17:c.G2479A:p.V827I	Uncertain significance	InterVar: Uncertain significance PVS1=0 PS=[0, 0, 0, 0, 0] PM=[1, 0, 0, 0, 1, 0, 0] PP=[0, 1, 1, 0, 0, 0] BA1=0 BS=[1, 0, 0, 0, 0] BP=[1, 0, 0, 0, 0, 0, 0, 0]	Uncertain_significance	45125	MedGen:CN230736|MedGen:CN169374|MONDO:MONDO:0005439,MedGen:C0020445,OMIM:PS143890|MedGen:CN517202|MONDO:MONDO:0007750,MedGen:C0745103,OMIM:143890,Orphanet:391665|Human_Phenotype_Ontology:HP:0003124,Human_Phenotype_Ontology:HP:0008154,Human_Phenotype_Ontology:HP:0008173,Human_Phenotype_Ontology:HP:0008359,MeSH:D006937,MedGen:C0020443	Cardiovascular_phenotype|not_specified|Familial_hypercholesterolemia|not_provided|Hypercholesterolemia,_familial,_1|Hypercholesterolemia	reviewed_by_expert_panel	clinvar: Uncertain_significance	0.0003	0	0.0012	0.0132	0	0	0.0002	0	AFR:0,AMR:0.0012,EAS:0,FIN:0,NFE:0.0002,OTH:0,ASJ:0.0132	0.0008	0.000399361	0.027	0.913	D	0.022	0.928	D	1.0	0.906	D	0.996	0.845	D	0.000	0.452	D	1	0.810	D
19	11129669	11129669	A	C	19-11129669-C-A; NC_000019.10:g.11129669C>A	rs377437226	LDLR	exonic	stopgain	LDLR:NM_001195800:exon15:c.C2042A:p.S681X,LDLR:NM_001195803:exon15:c.C2012A:p.S671X,LDLR:NM_001195799:exon16:c.C2423A:p.S808X,LDLR:NM_000527:exon17:c.C2546A:p.S849X,LDLR:NM_001195798:exon17:c.C2546A:p.S849X	.	LDLR:NM_001195800:exon15:c.C2042A:p.S681X,LDLR:NM_001195803:exon15:c.C2012A:p.S671X,LDLR:NM_001195799:exon16:c.C2423A:p.S808X,LDLR:NM_000527:exon17:c.C2546A:p.S849X,LDLR:NM_001195798:exon17:c.C2546A:p.S849X	Pathogenic	InterVar: Pathogenic PVS1=1 PS=[0, 0, 0, 0, 0] PM=[0, 1, 0, 0, 0, 0, 0] PP=[0, 0, 1, 0, 1, 0] BA1=0 BS=[0, 0, 0, 0, 0] BP=[0, 0, 0, 0, 0, 0, 0, 0]	Likely_pathogenic	246635	MONDO:MONDO:0005439,MedGen:C0020445,OMIM:PS143890|MONDO:MONDO:0007750,MedGen:C0745103,OMIM:143890,Orphanet:391665	Familial_hypercholesterolemia|Hypercholesterolemia,_familial,_1	reviewed_by_expert_panel	clinvar: Likely_pathogenic	.	.	.	.	.	.	.	.	AFR:.,AMR:.,EAS:.,FIN:.,NFE:.,OTH:.,ASJ:.	.	.	.	.	.	.	.	.	.	.	.	.	.	.	0.000	0.450	D	1	0.810	D
2	21028484	21028484	A	G	2-21028484-G-A; NC_000002.12:g.21028484G>A	rs878853970	APOB	exonic	stopgain	APOB:NM_000384:exon13:c.C1672T:p.R558X	.	APOB:NM_000384:exon13:c.C1672T:p.R558X	Pathogenic	InterVar: Pathogenic PVS1=1 PS=[0, 0, 0, 0, 0] PM=[0, 1, 0, 0, 0, 0, 0] PP=[0, 0, 1, 0, 1, 0] BA1=0 BS=[0, 0, 0, 0, 0] BP=[0, 0, 0, 0, 0, 0, 0, 0]	Pathogenic/Likely_pathogenic	238618	MONDO:MONDO:0007751,MedGen:C1704417,OMIM:144010|MONDO:MONDO:0014252,MedGen:C4551990,OMIM:615558|MONDO:MONDO:0005439,MedGen:C0020445,OMIM:PS143890	Hypercholesterolemia,_autosomal_dominant,_type_B|Familial_hypobetalipoproteinemia_1|Familial_hypercholesterolemia	criteria_provided,_multiple_submitters,_no_conflicts	clinvar: Pathogenic/Likely_pathogenic	.	.	.	.	.	.	.	.	AFR:.,AMR:.,EAS:.,FIN:.,NFE:.,OTH:.,ASJ:.	.	.	.	.	.	.	.	.	.	.	.	.	.	.	0.000	0.629	D	1	0.810	A
2	21006288	21006288	T	C	2-21006288-C-T; NC_000002.12:g.21006288C>T	rs5742904	APOB	exonic	nonsynonymous SNV	APOB:NM_000384:exon26:c.G10580A:p.R3527Q	.	APOB:NM_000384:exon26:c.G10580A:p.R3527Q	Uncertain significance	InterVar: Uncertain significance PVS1=0 PS=[0, 0, 0, 0, 0] PM=[0, 1, 0, 0, 1, 0, 0] PP=[0, 0, 1, 0, 0, 0] BA1=0 BS=[0, 0, 0, 0, 0] BP=[0, 0, 0, 0, 0, 0, 0, 0]	Conflicting_interpretations_of_pathogenicity	32929	MedGen:CN230736|MONDO:MONDO:0017774,MedGen:C0020597,Orphanet:31154|MONDO:MONDO:0014252,MedGen:C4551990,OMIM:615558|MONDO:MONDO:0007751,MedGen:C1704417,OMIM:144010|MONDO:MONDO:0018328,MedGen:C0342881,Orphanet:391665|MONDO:MONDO:0005439,MedGen:C0020445,OMIM:PS143890|MedGen:CN517202|MONDO:MONDO:0007750,MedGen:C0745103,OMIM:143890,Orphanet:391665|MedGen:C1862596,Orphanet:426|Human_Phenotype_Ontology:…	Cardiovascular_phenotype|Hypobetalipoproteinemia|Familial_hypobetalipoproteinemia_1|Hypercholesterolemia,_autosomal_dominant,_type_B|Homozygous_familial_hypercholesterolemia|Familial_hypercholesterolemia|not_provided|Hypercholesterolemia,_familial,_1|Familial_hypobetalipoproteinemia|Stroke	criteria_provided,_conflicting_interpretations	clinvar: Conflicting_interpretations_of_pathogenicity	0.0005	0.0001	0	0	0	0	0.001	0	AFR:0.0001,AMR:0,EAS:0,FIN:0,NFE:0.0010,OTH:0,ASJ:0	0.0007	.	0.003	0.682	D	0	0.928	D	.	.	.	.	.	.	0	0.523	D	0.998	0.44	A
[truncated: 94 more columns]
