# Supplementary material for: Prevalence and penetrance of pathogenic and likely pathogenic LDLR and APOB gene variants linked to familial hypercholesterolemia and increased risk of ischemic heart disease
Source: Front Genet. 2025 Aug 25;16:1589014. doi: 10.3389/fgene.2025.1589014 (PMC12414777; doi:10.3389/fgene.2025.1589014)
Supplement: Supplementary file 3 [file Table1.xlsx]

## Sheet: Table S1
Table S1. Clinical data
	Me, n (and/or percentage from the total number of men) or median [Q1, Q3]	Women, n (and/or percentage from the total number of women) or median [Q1, Q3])	p-value of the difference between men and women	Total, n (and/or percentage from the total number of participants) or median [Q1, Q3]
Number	2765	2091	NA	4856
Median age	64 [56, 71]	68 [59, 74]	5.52*10-22	66 [58, 74]
BMI
Underweight	12 (0.43%)	26 (1.24%)	0.00256	38
Healthy weight	566 (20.47%)	517 (24.73%)	0.000438	1083 (22.30%)
Overweight (pre-obese)	1176 (42.53%)	714 (34.15)	2.75*10-9	1890 (38.92)
Obese Class I	744 (26.91%)	517 (24.73%)	0.0919	1261 (25.97%)
Obese Class II	226 (8.17%)	202 (9.66%)	0.0736	428 (8.81%)
Obese Class III	65 (2.35%)	90 (4.30%)	0.000141	155 (3.19%)
Smoking
Non-smoker/former smoker	2239 (80.98%)	1953 (93.40%)	4.162*10-38	4192 (86.32%)
Smoker (irrespective of duration)	526 (19%)	138 (6.60%)	4.16*10-38	664 (13.67%)
Alcohol consumption (AUDIT-C)
0 points (never)	1334 (48.25%)	1407 (67.29%)	1.939*10-40	2741 (56.45%)
1 point (positive: a cumulative score of ≥ 4 in men and ≥ 3 in women)	538 (19.46%)	228 (10.9%)	2.546*10-16	766 (15.77%)
Clinical diagnosis
Hypertensive diseases (I10-I15)	1970 (71,25%)	1581 (75.6%)	0.00067	3551 (73.13%)
Ischaemic heart diseases (I20-I25)	1748 (63.22%)	866 (41.42%)	1.2*10-51	2614 (53.83%)
Pulmonary heart disease and diseases of pulmonary circulation (I26-I28)	59 (2.13%)	178 (8.51%)	1.28*10-24	237 (4.88%)
Pericarditis (I30-I32)	8 (0.29%)	3 (0.14%)	0.37	11 (0.23%)
Endocarditis and valve disorders (I33-I39)	136 (4.92%)	155 (7.41%)	0.00038	291 (5.99%)
Myocarditis and cardiomyopathy (I40-I43)	117 (4.23%)	61 (2.92%)	0.017	178 (3.67%)
Arrhythmias and conduction disorders (I44-I49)	1405 (50.81%)	1110 (53.08%)	0.12	2515 (51.79%)
Heart failure (I50)	65 (2.35%)	52 (2.49%)	0.78	117 (2.41%)
Other CVDs	173 (6.25%)	89 (4.26%)	0.0025	262 (5.40%)
Dyslipidemia	1020 (36.89%)	720 (34.43%)	0.080	1740 (35.83%)
Diabetes mellitus type 2	579 (20.94%)	502 (24.01%)	0.012	1081 (22.26%)
Lipid and glucose panel
Cholesterol	4.05 [3.35; 4.93]	4.45 [3.69; 5.37]	9.23*10-29	4.19 [3.48; 5.15]
LDL	2.22 [1.655; 2.99]	2.45 [1.81; 3.3]	3.75*10-8	2.31 [1.73; 3.11]
HDL	1.08 [0.92; 1.28]	1.31 [1.11; 1.535]	1.14*10-112	1.17 [0.98; 1.41]
Glucose	5.3 [4.9; 5.99]	5.3 [4.83; 6.005]	0.33	5.3 [4.89; 6]
Triglycerides	1.35 [1; 1.88]	1.28 [0.95; 1.72]	7.27*10-6	1.32 [0.98; 1.81]
Medications
Antiplatelet drug (acetylsalicylic acid or P2Y12 receptor blockers)	1507 (54.50%)	898 (42.95%)	1.49*10-15	2405 (49.53%)
Oral anticoagulantsы	955 (34.54%)	797 (38.12%)	0.010	1752 (36.08%)
Antiarrhythmics (beta blockers)	1761 (63.69%)	1255 (60.02%)	0.0094	3016 (62.11%)
Statins and other lipid-lowering drugs	1830 (66.18%)	1293 (61.84%)	0.0018	3123 (64.31%)
Antihypertensive drugs (ACE inhibitors, angiotensin receptor blockers, aldosterone antagonists, and calcium-channel blockers)	1919 (69.40%)	1492 (71.35%)	0.14	3411 (70.24%)
